# Supplementary material for: Language Proficiency and Migrant–Native Disparities in Postpartum Depressive Symptoms
Source: Int J Environ Res Public Health. 2021 Apr 29;18(9):4782. doi: 10.3390/ijerph18094782 (PMC8125143; doi:10.3390/ijerph18094782)
Supplement: Supplementary file 1 [file ijerph-18-04782-s001.zip]

Archive with 1 entries (1 files):
- ijerph-1172438-supplementary.pdf
